# Supplementary material for: Systematic mutagenesis of TFIIH subunit p52/Tfb2 identifies residues required for XPB/Ssl2 subunit function and genetic interactions with TFB6
Source: J Biol Chem. 2022 Aug 28;298(10):102433. doi: 10.1016/j.jbc.2022.102433 (PMC9557730; doi:10.1016/j.jbc.2022.102433)
Supplement: Table S1 [file mmc2.xlsx]

## Sheet: All mutants
			class				tfb6- background				TFB6 background
							Spot Assay				Spot Assay
NUMBER	ROUND	Mutation					20C	30C	37C		20C	30C	37C
22	3	Arginine	1	47	E342R		-	-	-		-	-	-
70	4	Phenylalanine	1	3	E342F		-	-	-		-	-	-
69	4	Arginine and Glutamine	1	2	E...K342-346R...E		-	-	-		-	-	-
72	4	Alanine	1-2	5	IYSY347-350AASA		-	-	-		-	-	-
97	5	Alanine	1	54	YSY348-350ASA		++	++	-		++	++	-
76	4	Alanine	1	9	RF369-370AA		+++	+++	+		+++	+++	+
37	3	Alanine	1	16	F370A		+++	+++	++		+++	+++	+++
68	4	Alanine	2	1	LIV339-341AAA		++	+	-		+++	+++	++
96	5	Alanine	1-2	53	IY347-348AA		+++	+++	++		+++	+++	+++
75	4	Alanine	2	8	LSLF360-363ASAA		-	-	-		+++	+++	++
78	4	Alanine	2	11	ITR378-380AAA		-	-	-		+++	+++	++
101	5	Alanine	2	58	IT378-379AA		++	++	+		+++	+++	+++
80	4	Alanine	2	13	GIT390-392AAA		++	++	++		+++	+++	+++
81	4	Alanine	2	14	QII395-397AAA		+++	+++	++		+++	+++	+++
106	5	Alanine	2	63	II396-397AA		+++	+++	++		+++	+++	+++
82	4	Alanine	2	15	YL399-400AA		++	++	+		+++	+++	+++
90	4	Alanine	3	23	D…E…R439-450A…A…A		+++	+++	++		+++	+++	++
109	5	Lysine	3	66	E447K		+++	+++	++		+++	+++	+++
21	3	Alanine		1	E342A		+++	+++	+++		NA	NA	NA
23	3	Alanine		2	T343A		+++	+++	+++		NA	NA	NA
24	3	Alanine		3	N344A		+++	+++	+++		NA	NA	NA
25	3	Alanine		4	F345A		+++	+++	+++		NA	NA	NA
26	3	Alanine		5	K346A		+++	+++	+++		NA	NA	NA
27	3	Alanine		6	Y348A		+++	+++	+++		NA	NA	NA
28	3	Alanine		7	Y350A		+++	+++	+++		NA	NA	NA
29	3	Alanine		8	S353A		+++	+++	+++		NA	NA	NA
30	3	Alanine		9	L355A		+++	+++	+++		NA	NA	NA
31	3	Alanine		10	Q356A		+++	+++	+++		NA	NA	NA
32	3	Alanine		11	V359A		+++	+++	+++		NA	NA	NA
33	3	Alanine		12	L360A		+++	+++	+++		NA	NA	NA
34	3	Alanine		13	L362A		+++	+++	+++		NA	NA	NA
35	3	Alanine		14	F363A		+++	+++	+++		NA	NA	NA
36	3	Alanine		15	R369A		+++	+++	+++		NA	NA	NA
38	3	Alanine		17	N372A		+++	+++	+++		NA	NA	NA
39	3	Alanine		18	V374A		+++	+++	+++		NA	NA	NA
40	3	Alanine		19	T379A		+++	+++	+++		NA	NA	NA
41	3	Alanine		20	R380A		+++	+++	+++		NA	NA	NA
42	3	Alanine		21	S382A		+++	+++	+++		NA	NA	NA
43	3	Alanine		22	L387A		+++	+++	+++		NA	NA	NA
44	3	Alanine		23	I391A		+++	+++	+++		NA	NA	NA
45	3	Alanine		24	T392A		+++	+++	+++		NA	NA	NA
46	3	Alanine		25	Q395A		+++	+++	+++		NA	NA	NA
47	3	Alanine		26	I396A		+++	+++	+++		NA	NA	NA
48	3	Alanine		27	I397A		+++	+++	+++		NA	NA	NA
49	3	Alanine		28	Y399A		+++	+++	+++		NA	NA	NA
50	3	Alanine		29	H405A		+++	+++	+++		NA	NA	NA
51	3	Alanine		30	P406A		+++	+++	+++		NA	NA	NA
52	3	Alanine		31	M408A		+++	+++	+++		NA	NA	NA
53	3	Alanine		32	L433A		+++	+++	+++		NA	NA	NA
54	3	Alanine		33	P434A		+++	+++	+++		NA	NA	NA
55	3	Alanine		34	P435A		+++	+++	+++		NA	NA	NA
56	3	Alanine		35	T436A		+++	+++	+++		NA	NA	NA
57	3	Alanine		36	V437A		+++	+++	+++		NA	NA	NA
58	3	Alanine		37	D439A		+++	+++	+++		NA	NA	NA
59	3	Alanine		38	Q440A		+++	+++	+++		NA	NA	NA
60	3	Alanine		39	I441A		+++	+++	+++		NA	NA	NA
61	3	Alanine		40	R442A		+++	+++	+++		NA	NA	NA
62	3	Alanine		41	L443A		+++	+++	+++		NA	NA	NA
63	3	Alanine		42	W444A		+++	+++	+++		NA	NA	NA
64	3	Alanine		43	L446A		+++	+++	+++		NA	NA	NA
65	3	Alanine		44	E447A		+++	+++	+++		NA	NA	NA
66	3	Alanine		45	D449A		+++	+++	+++		NA	NA	NA
67	3	Alanine		46	R450A		+++	+++	+++		NA	NA	NA
71	4	Alanine		4	TNF343-345AAA		+++	+++	+++		NA	NA	NA
73	4	Alanine		6	SNSPL351-355ANAPA		+++	+++	+++		NA	NA	NA
74	4	Alanine		7	QIAV356-359AAAA		+++	+++	+++		NA	NA	NA
77	4	Alanine		10	MVL373-375AAA		+++	+++	+++		NA	NA	NA
79	4	Alanine		12	ESI381-383AAA		+++	+++	+++		NA	NA	NA
83	4	Alanine		16	HPQM405-408AAQA		+++	+++	+++		NA	NA	NA
84	4	Alanine		17	VLP432-434AAA		+++	+++	+++		NA	NA	NA
85	4	Alanine		18	PTV435-437AAA		+++	+++	+++		NA	NA	NA
86	4	Alanine		19	DQI439-441AAA		+++	+++	+++		NA	NA	NA
87	4	Alanine		20	RLW442-444AAA		+++	+++	+++		NA	NA	NA
88	4	Alanine		21	QLE445-447AAA		+++	+++	+++		NA	NA	NA
89	4	Alanine		22	DRV449-451AAA		+++	+++	+++		NA	NA	NA
91	5	Alanine		48	L339A		+++	+++	+++		NA	NA	NA
92	5	Alanine		49	I340A		+++	+++	+++		NA	NA	NA
93	5	Alanine		50	V341A		+++	+++	+++		NA	NA	NA
94	5	Glutamine		51	E342Q		+++	+++	+++		NA	NA	NA
95	5	Alanine		52	I347A		+++	+++	+++		NA	NA	NA
98	5	Alanine		55	VL359-360AA		+++	+++	+++		NA	NA	NA
99	5	Alanine		56	LF362-363AA		+++	+++	+++		NA	NA	NA
100	5	Alanine		57	I378A		+++	+++	+++		NA	NA	NA
102	5	Alanine		59	TR379-380AA		+++	+++	+++		NA	NA	NA
103	5	Alanine		60	G390A		+++	+++	+++		NA	NA	NA
104	5	Alanine		61	IT391-392AA		+++	+++	+++		NA	NA	NA
105	5	Alanine		62	QI395-396AA		+++	+++	+++		NA	NA	NA
107	5	Alanine		64	L400A		+++	+++	+++		NA	NA	NA
108	5	Lysine		65	D439K		+++	+++	+++		NA	NA	NA
110	5	Glutamine		67	R450E		+++	+++	+++		NA	NA	NA
