# Supplementary material for: Systematic mutagenesis of TFIIH subunit p52/Tfb2 identifies residues required for XPB/Ssl2 subunit function and genetic interactions with TFB6
Source: J Biol Chem. 2022 Aug 28;298(10):102433. doi: 10.1016/j.jbc.2022.102433 (PMC9557730; doi:10.1016/j.jbc.2022.102433)
Supplement: Table S2 [file mmc3.xlsx]

## Sheet: Sheet1
Name	Function	Genome	Source
SHY906	Spot Assay, Tfb2-IP, and Galactose Induction	matα Δade2::hisG his3-Δ200 leu2-Δ0 lys2-Δ0 met15-Δ0 trp1-Δ63 ura3-Δ0 tfb6Δ::KanMX tfb2Δ::HpHMX pSH1596(ARS CEN URA3 TFB2)	Warfield et. al., 2016
JBY870	Rad3-IP	matα Δade2::hisG his3-Δ200 leu2-Δ0 lys2-Δ0 met15-Δ0 trp1-Δ63 ura3-Δ0 tfb6Δ::KanMX tfb2Δ::HpHMX rad3-HA-TAP::TRP1 pSH1596(ARS CEN URA3 TFB2)	this paper
JBY772	Spot Assay and Galactose Induction	matα Δade2::hisG his3-Δ200 leu2-Δ0 lys2-Δ0 met15-Δ0 trp1-Δ63 ura3-Δ0 tfb2Δ::HpHMX pSH1596(ARS CEN URA3 TFB2)	this paper
JBY880	Rad3-IP	matα Δade2::hisG his3-Δ200 leu2-Δ0 lys2-Δ0 met15-Δ0 trp1-Δ63 ura3-Δ0 tfb2Δ::HpHMX rad3-TAP-HisMX6 pSH1596(ARS CEN URA3 TFB2)	this paper
LHY321	Negative Control	matα Δade2::hisG his3-Δ200 leu2-Δ0 lys2-Δ0 met15-Δ0 trp1-Δ63 ura3-Δ0 tfb6Δ::KanMX	Warfield et. al., 2016
CKY4136	Spot Assay and Primer Extension	matα ura3-52 his3-∆200 leu2-∆1 or ∆0 trp1-∆63 met15-∆0 lys2-128∂ gal10-∆56 tfb2∆::hphNT1 pCK2333 (pRSII316 ARS CEN URA3 TFB2)	this paper
CKY4138	Spot Assay	matα ura3-52 his3-∆200 leu2-∆0 or ∆1 trp1-∆63 met15-∆0 lys2-128∂ RPB3::TAP::KlacTRP1 imd2∆::HIS3 tfb2∆::hphNT1 pCK2333 (pRSII316 ARS CEN URA3 TFB2)	this paper
