# Supplementary material for: Systematic mutagenesis of TFIIH subunit p52/Tfb2 identifies residues required for XPB/Ssl2 subunit function and genetic interactions with TFB6
Source: J Biol Chem. 2022 Aug 28;298(10):102433. doi: 10.1016/j.jbc.2022.102433 (PMC9557730; doi:10.1016/j.jbc.2022.102433)
Supplement: Table S3 [file mmc4.xlsx]

## Sheet: Sheet1
name	vector	mutation	description
pJB1001	pSH1596	na	ARS CEN URA3 TFB2
pJB1002	pSH1541	na	ARS CEN LEU2 TFB2-TAP
pJB1003	pSH1541	Deletion 339-354	ARS CEN LEU2 TFB2-TAP
pJB1004	pSH1541	Deletion 355-366	ARS CEN LEU2 TFB2-TAP
pJB1005	pSH1541	Deletion 367-379	ARS CEN LEU2 TFB2-TAP
pJB1006	pSH1541	Deletion 380-392	ARS CEN LEU2 TFB2-TAP
pJB1007	pSH1541	Deletion 393-410	ARS CEN LEU2 TFB2-TAP
pJB1008	pJB1542	na	ARS CEN LEU2 TFB2
pJB1009	pJB1543	na	ARS CEN LEU2 FLAG-TEV-TFB2
pJB1010	pJB1543	LIV339-341AAA	ARS CEN LEU2 FLAG-TEV-TFB2
pJB1011	pJB1543	L339A	ARS CEN LEU2 FLAG-TEV-TFB2
pJB1012	pJB1543	I340A	ARS CEN LEU2 FLAG-TEV-TFB2
pJB1013	pJB1543	V341A	ARS CEN LEU2 FLAG-TEV-TFB2
pJB1014	pJB1543	EK342+346RE	ARS CEN LEU2 FLAG-TEV-TFB2
pJB1015	pJB1543	E342A	ARS CEN LEU2 FLAG-TEV-TFB2
pJB1016	pJB1543	E342R	ARS CEN LEU2 FLAG-TEV-TFB2
pJB1017	pJB1543	E342F	ARS CEN LEU2 FLAG-TEV-TFB2
pJB1018	pJB1543	E342Q	ARS CEN LEU2 FLAG-TEV-TFB2
pJB1019	pJB1543	TNF343-345AAA	ARS CEN LEU2 FLAG-TEV-TFB2
pJB1020	pJB1543	T343A	ARS CEN LEU2 FLAG-TEV-TFB2
pJB1021	pJB1543	N344A	ARS CEN LEU2 FLAG-TEV-TFB2
pJB1022	pJB1543	F345A	ARS CEN LEU2 FLAG-TEV-TFB2
pJB1023	pJB1543	K346A	ARS CEN LEU2 FLAG-TEV-TFB2
pJB1024	pJB1543	IYY347-348+350AAA	ARS CEN LEU2 FLAG-TEV-TFB2
pJB1025	pJB1543	IY347-8AA	ARS CEN LEU2 FLAG-TEV-TFB2
pJB1026	pJB1543	I347A	ARS CEN LEU2 FLAG-TEV-TFB2
pJB1027	pJB1543	YY348+50AA	ARS CEN LEU2 FLAG-TEV-TFB2
pJB1028	pJB1543	Y348A	ARS CEN LEU2 FLAG-TEV-TFB2
pJB1029	pJB1543	Y350A	ARS CEN LEU2 FLAG-TEV-TFB2
pJB1030	pJB1543	SSL351+353+355AAA	ARS CEN LEU2 FLAG-TEV-TFB2
pJB1031	pJB1543	S353A	ARS CEN LEU2 FLAG-TEV-TFB2
pJB1032	pJB1543	L355A	ARS CEN LEU2 FLAG-TEV-TFB2
pJB1033	pJB1543	QIV356-357+359AAA	ARS CEN LEU2 FLAG-TEV-TFB2
pJB1034	pJB1543	Q356A	ARS CEN LEU2 FLAG-TEV-TFB2
pJB1035	pJB1543	VL359-60AA	ARS CEN LEU2 FLAG-TEV-TFB2
pJB1036	pJB1543	V359A	ARS CEN LEU2 FLAG-TEV-TFB2
pJB1037	pJB1543	LLF360+362-363AAA	ARS CEN LEU2 FLAG-TEV-TFB2
pJB1038	pJB1543	L360L	ARS CEN LEU2 FLAG-TEV-TFB2
pJB1039	pJB1543	LF362-3AA	ARS CEN LEU2 FLAG-TEV-TFB2
pJB1040	pJB1543	L362A	ARS CEN LEU2 FLAG-TEV-TFB2
pJB1041	pJB1543	F363A	ARS CEN LEU2 FLAG-TEV-TFB2
pJB1042	pJB1543	RF369-70AA	ARS CEN LEU2 FLAG-TEV-TFB2
pJB1043	pJB1543	R369A	ARS CEN LEU2 FLAG-TEV-TFB2
pJB1044	pJB1543	F370A	ARS CEN LEU2 FLAG-TEV-TFB2
pJB1045	pJB1543	N372A	ARS CEN LEU2 FLAG-TEV-TFB2
pJB1046	pJB1543	MVL373-375AAA	ARS CEN LEU2 FLAG-TEV-TFB2
pJB1047	pJB1543	V374A	ARS CEN LEU2 FLAG-TEV-TFB2
pJB1048	pJB1543	ITR378-380AAA	ARS CEN LEU2 FLAG-TEV-TFB2
pJB1049	pJB1543	IT378-9AA	ARS CEN LEU2 FLAG-TEV-TFB2
pJB1050	pJB1543	I378A	ARS CEN LEU2 FLAG-TEV-TFB2
pJB1051	pJB1543	TR379-80AA	ARS CEN LEU2 FLAG-TEV-TFB2
pJB1052	pJB1543	T379A	ARS CEN LEU2 FLAG-TEV-TFB2
pJB1053	pJB1543	R380A	ARS CEN LEU2 FLAG-TEV-TFB2
pJB1054	pJB1543	ESI381-383AAA	ARS CEN LEU2 FLAG-TEV-TFB2
pJB1055	pJB1543	S382A	ARS CEN LEU2 FLAG-TEV-TFB2
pJB1056	pJB1543	L387A	ARS CEN LEU2 FLAG-TEV-TFB2
pJB1057	pJB1543	GIT390-392AAA	ARS CEN LEU2 FLAG-TEV-TFB2
pJB1058	pJB1543	G390A	ARS CEN LEU2 FLAG-TEV-TFB2
pJB1059	pJB1543	IT391-392AA	ARS CEN LEU2 FLAG-TEV-TFB2
pJB1060	pJB1543	I391A	ARS CEN LEU2 FLAG-TEV-TFB2
pJB1061	pJB1543	T392A	ARS CEN LEU2 FLAG-TEV-TFB2
pJB1062	pJB1543	QII395-397AAA	ARS CEN LEU2 FLAG-TEV-TFB2
pJB1063	pJB1543	QI395-396AA	ARS CEN LEU2 FLAG-TEV-TFB2
pJB1064	pJB1543	Q395A	ARS CEN LEU2 FLAG-TEV-TFB2
pJB1065	pJB1543	II396-397AA	ARS CEN LEU2 FLAG-TEV-TFB2
pJB1066	pJB1543	I396A	ARS CEN LEU2 FLAG-TEV-TFB2
pJB1067	pJB1543	I397A	ARS CEN LEU2 FLAG-TEV-TFB2
pJB1068	pJB1543	YL399-400AA	ARS CEN LEU2 FLAG-TEV-TFB2
pJB1069	pJB1543	Y399A	ARS CEN LEU2 FLAG-TEV-TFB2
pJB1070	pJB1543	L400A	ARS CEN LEU2 FLAG-TEV-TFB2
pJB1071	pJB1543	HPM405-406+408AAA	ARS CEN LEU2 FLAG-TEV-TFB2
pJB1072	pJB1543	H405A	ARS CEN LEU2 FLAG-TEV-TFB2
pJB1073	pJB1543	P406A	ARS CEN LEU2 FLAG-TEV-TFB2
pJB1074	pJB1543	M408A	ARS CEN LEU2 FLAG-TEV-TFB2
pJB1075	pJB1543	VLP432-434AAA	ARS CEN LEU2 FLAG-TEV-TFB2
pJB1076	pJB1543	L433A	ARS CEN LEU2 FLAG-TEV-TFB2
pJB1077	pJB1543	P434A	ARS CEN LEU2 FLAG-TEV-TFB2
pJB1078	pJB1543	PTV435-437AAA	ARS CEN LEU2 FLAG-TEV-TFB2
pJB1079	pJB1543	P435A	ARS CEN LEU2 FLAG-TEV-TFB2
pJB1080	pJB1543	T436A	ARS CEN LEU2 FLAG-TEV-TFB2
pJB1081	pJB1543	V437A	ARS CEN LEU2 FLAG-TEV-TFB2
pJB1082	pJB1543	DQI439-441AAA	ARS CEN LEU2 FLAG-TEV-TFB2
pJB1083	pJB1543	DER439+447+450AAA	ARS CEN LEU2 FLAG-TEV-TFB2
pJB1084	pJB1543	D439A	ARS CEN LEU2 FLAG-TEV-TFB2
pJB1085	pJB1543	D439K	ARS CEN LEU2 FLAG-TEV-TFB2
pJB1086	pJB1543	Q440A	ARS CEN LEU2 FLAG-TEV-TFB2
pJB1087	pJB1543	I441A	ARS CEN LEU2 FLAG-TEV-TFB2
pJB1088	pJB1543	RLW442-444AAA	ARS CEN LEU2 FLAG-TEV-TFB2
pJB1089	pJB1543	R442A	ARS CEN LEU2 FLAG-TEV-TFB2
pJB1090	pJB1543	L443A	ARS CEN LEU2 FLAG-TEV-TFB2
pJB1091	pJB1543	W444A	ARS CEN LEU2 FLAG-TEV-TFB2
pJB1092	pJB1543	QLE445-447AAA	ARS CEN LEU2 FLAG-TEV-TFB2
pJB1093	pJB1543	L446A	ARS CEN LEU2 FLAG-TEV-TFB2
pJB1094	pJB1543	E447A	ARS CEN LEU2 FLAG-TEV-TFB2
pJB1095	pJB1543	E447K	ARS CEN LEU2 FLAG-TEV-TFB2
pJB1096	pJB1543	DRV449-451AAA	ARS CEN LEU2 FLAG-TEV-TFB2
pJB1097	pJB1543	D449A	ARS CEN LEU2 FLAG-TEV-TFB2
pJB1098	pJB1543	R450A	ARS CEN LEU2 FLAG-TEV-TFB2
pJB1099	pJB1543	R450E	ARS CEN LEU2 FLAG-TEV-TFB2
pJB1008	pJB1542	na	ARS CEN LEU2 TFB2
pJB1101	pJB1541	na	ARS CEN LEU2 TFB2-TEV-FLAG
pJB1102	pJB1541	LIV339-341AAA	ARS CEN LEU2 TFB2-TEV-FLAG
pJB1103	pJB1541	EK342+346RE	ARS CEN LEU2 TFB2-TEV-FLAG
pJB1104	pJB1541	E342F	ARS CEN LEU2 TFB2-TEV-FLAG
pJB1105	pJB1541	TNF343-345AAA	ARS CEN LEU2 TFB2-TEV-FLAG
pJB1106	pJB1541	IYY347-348+350AAA	ARS CEN LEU2 TFB2-TEV-FLAG
pJB1107	pJB1541	IY347-8AA	ARS CEN LEU2 TFB2-TEV-FLAG
pJB1108	pJB1541	YY348+50AA	ARS CEN LEU2 TFB2-TEV-FLAG
pJB1109	pJB1541	LLF360+362-363AAA	ARS CEN LEU2 TFB2-TEV-FLAG
pJB1110	pJB1541	LF362-3AA	ARS CEN LEU2 TFB2-TEV-FLAG
pJB1111	pJB1541	RF369-70AA	ARS CEN LEU2 TFB2-TEV-FLAG
pJB1112	pJB1541	F370A	ARS CEN LEU2 TFB2-TEV-FLAG
pJB1113	pJB1541	MVL373-375AAA	ARS CEN LEU2 TFB2-TEV-FLAG
pJB1114	pJB1541	ITR378-380AAA	ARS CEN LEU2 TFB2-TEV-FLAG
pJB1115	pJB1541	IT378-9AA	ARS CEN LEU2 TFB2-TEV-FLAG
pJB1116	pJB1541	TR379-80AA	ARS CEN LEU2 TFB2-TEV-FLAG
pJB1117	pJB1541	GIT390-392AAA	ARS CEN LEU2 TFB2-TEV-FLAG
pJB1118	pJB1541	QII395-397AAA	ARS CEN LEU2 TFB2-TEV-FLAG
pJB1119	pJB1541	II396-397AA	ARS CEN LEU2 TFB2-TEV-FLAG
pJB1120	pJB1541	YL399-400AA	ARS CEN LEU2 TFB2-TEV-FLAG
pJB1121	pJB1541	DER439+447+450AAA	ARS CEN LEU2 TFB2-TEV-FLAG
pJB1122	pJB1541	D439A	ARS CEN LEU2 TFB2-TEV-FLAG
pJB1123	pJB1541	E447K	ARS CEN LEU2 TFB2-TEV-FLAG
pJB1124	pJB1541	R450A	ARS CEN LEU2 TFB2-TEV-FLAG
